# Supplementary material for: QTL analysis of soft scald in two apple populations
Source: Hortic Res. 2016 Sep 14;3:16043–. doi: 10.1038/hortres.2016.43 (PMC5022660; doi:10.1038/hortres.2016.43)
Supplement: Supplementary Information [file hortres201643-s1.txt]

# Aug 12 2016

# README file for McClure et al. “QTL Analysis of Soft Scald in Two Apple Populations” supplementary files submitted to Horticulture Research.

# Figure S1. Graphical representations of the phenotype data for soft scald incidence in populations 11W-12-11 x SPA440 and Ambrosia x Honeycrisp in 2013 (a,b), 2014 (c,d), and the correlation between years (e,f,).

# Figure S2. A genetic map generated using markers from an 11W-12-11 x SPA440 cross.

# Figure S3. A genetic map generated using markers from an Ambrosia x Honeycrisp cross.

# Figure S4. Soft scald QTL analysis results for parent SPA440.

# Figure S5. Soft scald QTL analysis results for parent Ambrosia.

# Figure S6. Soft scald QTL analysis results for parent Honeycrisp.

# Figure S7. Soft scald QTL analysis comparison for interval mapping (black) versus a binary model (red) for parent 11W-12-11.

# Figure S8. A comparison of soft scald by genotype at the QTL on chromosome 2 (chr2:3379607_C, LOD=4.91) (a), and chromosome 3 (chr3:36346255_C, LOD=4.19) (b).

# Table S1. Gene names and GO categories for transcripts found within ±50 kb of the highest QTL peak on chromosome 2 (chr2:3379607_C, LOD=4.91) according to Genome Database for Rosaceae GBrowse (last accessed May 16 2016).

# Table S2. Gene names and GO categories for transcripts found within ±50 kb of the highest QTL peak on chromosome 3 (chr3:36346255_C, LOD=4.19) according to Genome Database for Rosaceae GBrowse (last accessed May 16 2016).
