# Supplementary material for: QTL analysis of soft scald in two apple populations
Source: Hortic Res. 2016 Sep 14;3:16043–. doi: 10.1038/hortres.2016.43 (PMC5022660; doi:10.1038/hortres.2016.43)
Supplement: Supplementary Table S1 [file hortres201643-s2.xls]

## Sheet: Sheet1
Table S1. Gene names and GO categories for transcripts found within ±50 kb of the highest QTL peak on chromosome 2 (chr2:3379607_C, LOD=4.91) according to Genome Database for Rosaceae GBrowse (last accessed May 16 2016).
No.	mRNA Name	Length	CONTIG	GO category	GO Term Accession	GO Term Name	InterPro Term	Interpro Name
1	MDP0000220312	1145	MDC022016.355	biological_process	GO:0008152	metabolic process	IPR001920	Asp/Glu racemase
							IPR015942	Asp/Glu/hydantoin racemase
2	MDP0000311737	4557	MDC022016.355	molecular_function	GO:0016787	hydrolase activity	IPR000086	NUDIX hydrolase domain
				molecular_function	GO:0046872	metal ion binding	IPR000571	Zinc finger, CCCH-type
				molecular_function	GO:0003676	nucleic acid binding	IPR015375	NADH pyrophosphatase-like, N-terminal
				molecular_function	GO:0008270	zinc ion binding	IPR015376	Zinc ribbon, NADH pyrophosphatase
							IPR015797	NUDIX hydrolase domain-like
							IPR020084	NUDIX hydrolase, conserved site
							IPR020476	NUDIX hydrolase
3	MDP0000653439	240	MDC022016.355	cellular_component	GO:0005622	intracellular	IPR001876	Zinc finger, RanBP2-type
				molecular_function	GO:0008270	zinc ion binding
4	MDP0000222124	2427	MDC021145.125	molecular_function	GO:0005488	binding	IPR002885	Pentatricopeptide repeat
							IPR011990	Tetratricopeptide-like helical
5	MDP0000313114	1141	MDC021145.125	No data	No data	No data	IPR005050	Early nodulin 93 ENOD93 protein
6	MDP0000416118	302	MDC015349.167	No data	No data	No data	IPR005050	Early nodulin 93 ENOD93 protein
7	MDP0000806475	1842	MDC014067.304	biological_process	GO:0006468	protein phosphorylation	IPR000719	Protein kinase, catalytic domain
				molecular_function	GO:0005524	ATP binding	IPR002290	Serine/threonine- / dual-specificity protein kinase, catalytic domain
				molecular_function	GO:0004672	protein kinase activity	IPR008271	Serine/threonine-protein kinase, active site
				molecular_function	GO:0004674	protein serine/threonine kinase activity	IPR011009	Protein kinase-like domain
				molecular_function	GO:0004713	protein tyrosine kinase activity	IPR020635	Tyrosine-protein kinase, catalytic domain
8	MDP0000295695	5992	MDC014067.304	biological_process	GO:0006468	protein phosphorylation	IPR000719	Protein kinase, catalytic domain
				molecular_function	GO:0005524	ATP binding	IPR001245	Serine-threonine/tyrosine-protein kinase catalytic domain
				molecular_function	GO:0004672	protein kinase activity	IPR001480	Bulb-type lectin domain
				molecular_function	GO:0004674	protein serine/threonine kinase activity	IPR002290	Serine/threonine- / dual-specificity protein kinase, catalytic domain
				molecular_function	GO:0004713	protein tyrosine kinase activity	IPR003609	Apple-like
							IPR008271	Serine/threonine-protein kinase, active site
							IPR011009	Protein kinase-like domain
							IPR013227	PAN-2 domain
							IPR020635	Tyrosine-protein kinase, catalytic domain
9	MDP0000198976	5924	MDC014067.304	biological_process	GO:0006468	protein phosphorylation	IPR000270	Phox/Bem1p
				molecular_function	GO:0005524	ATP binding	IPR000719	Protein kinase, catalytic domain
				molecular_function	GO:0005515	protein binding	IPR001245	Serine-threonine/tyrosine-protein kinase catalytic domain
				molecular_function	GO:0004672	protein kinase activity	IPR002290	Serine/threonine- / dual-specificity protein kinase, catalytic domain
				molecular_function	GO:0004674	protein serine/threonine kinase activity	IPR008271	Serine/threonine-protein kinase, active site
				molecular_function	GO:0004713	protein tyrosine kinase activity	IPR011009	Protein kinase-like domain
							IPR017441	Protein kinase, ATP binding site
							IPR020635	Tyrosine-protein kinase, catalytic domain
10	MDP0000866453	1368	MDC018668.121	biological_process	GO:0006468	protein phosphorylation	IPR000719	Protein kinase, catalytic domain
				molecular_function	GO:0005524	ATP binding	IPR002290	Serine/threonine- / dual-specificity protein kinase, catalytic domain
				molecular_function	GO:0004672	protein kinase activity	IPR008271	Serine/threonine-protein kinase, active site
				molecular_function	GO:0004674	protein serine/threonine kinase activity	IPR011009	Protein kinase-like domain
				molecular_function	GO:0004713	protein tyrosine kinase activity	IPR017441	Protein kinase, ATP binding site
							IPR020635	Tyrosine-protein kinase, catalytic domain
11	MDP0000244230	12563	MDC018668.121	cellular_component	GO:0005737	cytoplasm	IPR005491	EMSY N-terminal
				molecular_function	GO:0008168	methyltransferase activity	IPR007857	Skb1 methyltransferase
				molecular_function	GO:0003723	RNA binding	IPR008395	Agenet
							IPR014002	Tudor-like, plant
