# Supplementary material for: QTL analysis of soft scald in two apple populations
Source: Hortic Res. 2016 Sep 14;3:16043–. doi: 10.1038/hortres.2016.43 (PMC5022660; doi:10.1038/hortres.2016.43)
Supplement: Supplementary Table S2 [file hortres201643-s3.xls]

## Sheet: Sheet1
Table S2. Gene names and GO categories for transcripts found within ±50 kb of the highest QTL peak on chromosome 3 (chr3:36346255_C, LOD=4.19) according to Genome Database for Rosaceae GBrowse (accessed May 16 2016).
No.	mRNA Name	Length	CONTIG	GO category	GO Term Accession	GO Term Name	InterPro Term	Interpro Name
1	MDP0000161552	1009	MDC001304.239	molecular_function	GO:0005515	protein binding	IPR002110	Ankyrin repeat
							IPR020683	Ankyrin repeat-containing domain
2	MDP0000157951	3839	MDC001304.240	biological_process	GO:0034968	histone lysine methylation	IPR001214	SET domain
				biological_process	GO:0006508	proteolysis	IPR007728	Pre-SET domain
				cellular_component	GO:0005634	nucleus	IPR009007	Peptidase aspartic, catalytic
				molecular_function	GO:0004190	aspartic-type endopeptidase activity
				molecular_function	GO:0018024	histone-lysine N-methyltransferase activity
				molecular_function	GO:0005515	protein binding
				molecular_function	GO:0008270	zinc ion binding
3	MDP0000180189	1939	MDC007488.332	No data	No data	No data	IPR006214	Inhibitor of apoptosis-promoting Bax1-related
4	MDP0000139194	3538	MDC011753.226	biological_process	GO:0006468	protein phosphorylation	IPR000719	Protein kinase, catalytic domain
				molecular_function	GO:0005524	ATP binding	IPR002290	Serine/threonine- / dual-specificity protein kinase, catalytic domain
				molecular_function	GO:0004672	protein kinase activity	IPR008271	Serine/threonine-protein kinase, active site
				molecular_function	GO:0004674	protein serine/threonine kinase activity	IPR011009	Protein kinase-like domain
				molecular_function	GO:0004713	protein tyrosine kinase activity	IPR017441	Protein kinase, ATP binding site
							IPR020635	Tyrosine-protein kinase, catalytic domain
